# Supplementary material for: Methylation-based reclassification and risk stratification of skull-base chordomas
Source: Front Oncol. 2022 Nov 11;12:960005. doi: 10.3389/fonc.2022.960005 (PMC9691996; doi:10.3389/fonc.2022.960005)
Supplement: Supplementary Table 1 — Clinical information of 46 patients. [file DataSheet_1.csv]

Gender	Age	Follow.up	OS	Recurrence	status	DFS	surgery	Radiotherapy
Female	11	104	104	Yes	alive	28	subtotal	Yes
Male	15	100	100	Yes	alive	4	subtotal	Yes
Male	50	104	104	Yes	alive	104	subtotal	Yes
Male	26	118	72	No	Dead	72	subtotal	Yes
Male	50	102	12	No	Dead	12	subtotal	Yes
Female	40	105	105	Yes	alive	43	Gross-total	Yes
Female	36	104	104	Yes	alive	16	Gross-total	Yes
Female	62	123	123	Yes	alive	54	Gross-total	Yes
Female	25	122	122	Yes	alive	63	Gross-total	Yes
Female	19	102	52	Yes	alive	52	Gross-total	Yes
Female	62	110	110	Yes	alive	19	Gross-total	Yes
Male	36	166	166	Yes	alive	65	Gross-total	Yes
Male	24	150	150	Yes	alive	34	Gross-total	Yes
Male	19	123	123	Yes	alive	45	Gross-total	Yes
Male	46	125	125	Yes	alive	74	Gross-total	Yes
Male	43	127	30	Yes	alive	17	Gross-total	Yes
Male	28	113	113	Yes	alive	35	Gross-total	Yes
Male	46	126	126	Yes	alive	50	Gross-total	Yes
Female	39	118	118	No	alive	118	Gross-total	Yes
Female	23	97	97	No	alive	97	Gross-total	Yes
Female	53	138	138	No	alive	138	Gross-total	Yes
Female	44	75	75	No	alive	75	Gross-total	Yes
Male	39	150	150	No	alive	150	Gross-total	Yes
Male	38	128	128	No	alive	128	Gross-total	Yes
Male	22	99	99	No	alive	99	Gross-total	Yes
Male	16	152	152	No	alive	152	Gross-total	Yes
Male	13	101	101	No	alive	101	Gross-total	Yes
Male	43	128	128	No	alive	128	Gross-total	Yes
Female	34	121	67	Yes	Dead	17	Gross-total	Yes
Female	46	153	78	Yes	Dead	45	Gross-total	Yes
Male	57	129	41	Yes	Dead	32	Gross-total	Yes
Male	48	154	56	Yes	Dead	39	Gross-total	Yes
Male	63	110	42	No	Dead	42	Gross-total	Yes
Male	39	95	18	No	Dead	18	Gross-total	Yes
Female	31	144	144	Yes	alive	76	subtotal	No
Male	67	127	127	Yes	alive	32	subtotal	No
Male	36	104	104	Yes	alive	28	subtotal	No
Male	33	147	111	Yes	Dead	17	subtotal	No
Male	37	107	57	No	Dead	57	subtotal	No
Female	34	121	121	Yes	alive	18	Gross-total	No
Female	39	109	42	No	alive	42	Gross-total	No
Female	48	99	99	No	alive	99	Gross-total	No
Male	47	108	108	No	alive	108	Gross-total	No
Female	23	160	107	Yes	Dead	7	Gross-total	No
Male	22	136	45	Yes	Dead	18	Gross-total	No
Male	21	105	63	Yes	Dead	5	Gross-total	No
