# Supplementary material for: Methylation-based reclassification and risk stratification of skull-base chordomas
Source: Front Oncol. 2022 Nov 11;12:960005. doi: 10.3389/fonc.2022.960005 (PMC9691996; doi:10.3389/fonc.2022.960005)
Supplement: Supplementary Table 2 — Relationship between potential drugs with chordomas (the Open Targets platform). [file DataSheet_2.xls]

## Sheet: Open targets-chordoma
symbol	overallAssociationScore	geneticAssociations	somaticMutations	drugs	pathwaysSystemsBiology	textMining	rnaExpression	animalModels	targetName
AKT1	0.0333804	No data	No data	No data	No data	0.274541	No data	No data	AKT serine/threonine kinase 1
AR	0.185529	No data	0.303965	No data	No data	0.0243172	No data	No data	androgen receptor
BGLAP	0.00147832	No data	No data	No data	No data	0.0121586	No data	No data	bone gamma-carboxyglutamate protein
BIRC7	0.00147832	No data	No data	No data	No data	0.0121586	No data	No data	baculoviral IAP repeat containing 7
CALD1	0.0036958	No data	No data	No data	No data	0.0303965	No data	No data	caldesmon 1
CASP8	0.00147832	No data	No data	No data	No data	0.0121586	No data	No data	caspase 8
CCL3	0.00886992	No data	No data	No data	No data	0.0729517	No data	No data	C-C motif chemokine ligand 3
CD274	0.212945	No data	0.303965	0.0607931	No data	0.791166	No data	No data	CD274 molecule
CDH17	0.0036958	No data	No data	No data	No data	0.0303965	No data	No data	cadherin 17
CHGA	0.00221748	No data	No data	No data	No data	0.0182379	No data	No data	chromogranin A
CLEC11A	0.0036958	No data	No data	No data	No data	0.0303965	No data	No data	C-type lectin domain containing 11A
CPVL	0.00147832	No data	No data	No data	No data	0.0121586	No data	No data	carboxypeptidase vitellogenic like
CSF3R	0.0378819	No data	No data	0.0607931	No data	0.0303965	No data	No data	colony stimulating factor 3 receptor
CSPG4	0.0131201	No data	No data	No data	No data	0.107908	No data	No data	chondroitin sulfate proteoglycan 4
CTLA4	0.00295664	No data	No data	No data	No data	0.0243172	No data	No data	cytotoxic T-lymphocyte associated protein 4
DDR1	0.00147832	No data	No data	No data	No data	0.0121586	No data	No data	discoidin domain receptor tyrosine kinase 1
EGF	0.0198721	No data	No data	No data	No data	0.16344	No data	No data	epidermal growth factor
ESR1	0.00147832	No data	No data	No data	No data	0.0121586	No data	No data	estrogen receptor 1
EXT1	0.0541582	No data	No data	No data	No data	No data	No data	0.445431	exostosin glycosyltransferase 1
FAS	0.0391755	No data	No data	No data	No data	0.322203	No data	No data	Fas cell surface death receptor
FYN	0.0036958	No data	No data	No data	No data	0.0303965	No data	No data	FYN proto-oncogene, Src family tyrosine kinase
GFAP	0.01852	No data	No data	No data	No data	0.15232	No data	No data	glial fibrillary acidic protein
HDAC9	0.0261868	No data	No data	No data	No data	0.215376	No data	No data	histone deacetylase 9
HIC1	0.00147832	No data	No data	No data	No data	0.0121586	No data	No data	HIC ZBTB transcriptional repressor 1
IGF2	0.00702202	No data	No data	No data	No data	0.0577534	No data	No data	insulin like growth factor 2
IL17A	0.00147832	No data	No data	No data	No data	0.0121586	No data	No data	interleukin 17A
KAT2A	0.0036958	No data	No data	No data	No data	0.0303965	No data	No data	lysine acetyltransferase 2A
KRT1	0.00147832	No data	No data	No data	No data	0.0121586	No data	No data	keratin 1
KRT15	0.0110874	No data	No data	No data	No data	0.0911896	No data	No data	keratin 15
KRT18	0.00517412	No data	No data	No data	No data	0.0425552	No data	No data	keratin 18
KRT19	0.0146143	No data	No data	No data	No data	0.120197	No data	No data	keratin 19
KRT8	0.0778992	No data	No data	No data	No data	0.640692	No data	No data	keratin 8
LGALS3	0.0159139	No data	No data	No data	No data	0.130886	No data	No data	galectin 3
LIF	0.0424606	No data	No data	No data	No data	0.349222	No data	No data	LIF interleukin 6 family cytokine
NGF	0.0205117	No data	No data	No data	No data	0.168701	No data	No data	nerve growth factor
PBK	0.073916	No data	No data	No data	No data	0.607931	No data	No data	PDZ binding kinase
PIK3CG	0.00221748	No data	No data	No data	No data	0.0182379	No data	No data	phosphatidylinositol-4,5-bisphosphate 3-kinase catalytic subunit gamma
PON3	0.00147832	No data	No data	No data	No data	0.0121586	No data	No data	paraoxonase 3
RUNX3	0.00480454	No data	No data	No data	No data	0.0395155	No data	No data	RUNX family transcription factor 3
SATB2	0.00517412	No data	No data	No data	No data	0.0425552	No data	No data	SATB homeobox 2
SIRPA	0.0036958	No data	No data	No data	No data	0.0303965	No data	No data	signal regulatory protein alpha
TFRC	0.00147832	No data	No data	No data	No data	0.0121586	No data	No data	transferrin receptor
TKTL1	0.0018479	No data	No data	No data	No data	0.0151983	No data	No data	transketolase like 1
TNF	0.0316077	No data	No data	No data	No data	0.259961	No data	No data	tumor necrosis factor
VEGFA	0.00717587	No data	No data	No data	No data	0.0590188	No data	No data	vascular endothelial growth factor A
